# Supplementary material for: Different Patterns of Codon Usage and Amino Acid Composition across Primate Lentiviruses
Source: Viruses. 2023 Jul 20;15(7):1580. doi: 10.3390/v15071580 (PMC10385858; doi:10.3390/v15071580)
Supplement: Supplementary file 1 [file viruses-15-01580-s001.zip]

Archive with 1 entries (1 files):
- viruses-2444075-supplementary.pdf
